# Supplementary material for: Identification and Characterisation of a Hyper-Variable Apoplastic Effector Gene Family of the Potato Cyst Nematodes
Source: PLoS Pathog. 2014 Sep 25;10(9):e1004391. doi: 10.1371/journal.ppat.1004391 (PMC4177990; doi:10.1371/journal.ppat.1004391)
Supplement: Table S1 — HYP effector cloning primers and annealing temperatures. (XLSX) [file ppat.1004391.s006.xlsx]

## Sheet: Table S1
Table S1: HYP effector cloning primers and annealing temperatures
Primer name	Sequence 5' - 3'	Annealing temperature used (oC)
F-ALL	TGGGGATGCAAGCCG	55
R-ALL	TTAATATTTGCATTCGCAAGC	55
F-1/3	ATGGTCGGCTAACAATTG	55 (57 for Gp-hyp-3)
F-2	ATGGCCAACAACAATCTTAA	55
R-UTR-3	TGACACAATTACAATGGAAGG	57
R-UTR-1	AATGACATTACAATGGCAGAG	55
R-UTR-2	AGGCTACAAATTCACACAGC	55
