# Supplementary material for: Identification and Characterisation of a Hyper-Variable Apoplastic Effector Gene Family of the Potato Cyst Nematodes
Source: PLoS Pathog. 2014 Sep 25;10(9):e1004391. doi: 10.1371/journal.ppat.1004391 (PMC4177990; doi:10.1371/journal.ppat.1004391)
Supplement: Table S2 — Summary of domains and tandem repeat motifs in deduced amino acid sequences of G. pallida unique genomic HYP effector sequences. (XLSX) [file ppat.1004391.s007.xlsx]

## Sheet: Table S2
Table S2. Summary of domains and tandem repeat motifs in deduced amino acid sequences of G. pallida unique genomic HYP effector sequences
Key:				Subfamily independent domains			Subfamily specific domains		Tandem repeats
Subfamily 1 domains	variations		Name				1	3
1.1a	GNRGGG		>FutrG8/11112/415757	DAIG	EHHLRAVR	FL	HKHGGY		1.1e	1.3a	1.1h	1.2d	1.1i	1.1h	1.4	1.1i	1.1h	1.2b	1.1i	1.1h	1.2b	1.1i	1.1h	1.2e	1.1i	1.1h	1.2d	1.1i
1.1b	HERGGG		>FG_A7/1987/415691	DAIG	EHHLRAVR	FL	QKHGGY		1.1e	1.3a	1.1h	1.2d	1.1i	1.1h	1.4	1.1i	1.1h	1.2b	1.1i	1.1h	1.1d	1.1h	1.4	1.1i
1.1c	RDRGGG		>FG_A14/11040/415742	DAIG	EHHLRAVR	FS	HKHGGY		1.1e	1.3a	1.2d	1.1i	1.1e	1.1h	1.2d	1.1i	1.1h	1.1h	1.2d	1.1i	1.1h	1.2d	1.1i	1.1h	1.1c	1.4	1.1i
1.1d	RDRGSG		>FG_A1/11052/415757	DAIG	EHHLRAVR	FS	HKHGGY		1.1e	1.3a	1.1h	1.2d	1.1i	1.1h	1.4	1.1i	1.1h	1.2b	1.1i	1.1a	1.2b	1.1i	1.1h	1.2e	1.1i	1.1h	1.2d	1.1i
1.1e	SDRGGG		>FutrG1/11111/415757	DAIG	EHHLRAVR	FS	HKHGGY		1.1e	1.3a	1.1h	1.2d	1.1i	1.1h	1.4	1.1i	1.1h	1.2b	1.1i	1.1h	1.2b	1.1i	1.1h	1.2e	1.1i	1.1h	1.2d	1.1i
1.1f	SDRGSG		>G1/11054/415757	DAIG	EHHLRAVR	FS	HKHGGY		1.1e	1.3a	1.1h	1.2d	1.1i	1.1h	1.4	1.1i	1.1h	1.2b	1.1i	1.1h	1.2b	1.1i	1.1h	1.2e	1.1i	1.1h	1.2d	1.1i
1.1g	SNHGGG		>FG_A3/11057/415760	DAMG	EHHLRAVR	FS	QKHGGY		1.1e	1.3a	1.2d	1.1i	1.1e	1.1h	1.2d	1.1i	1.1h	1.1h	1.2d	1.1i	1.1h	1.2d	1.1i	1.1h	1.1h	1.1h	1.4	1.1i
1.1h	SNRGGG		>FutrG5/11117/415760	DAMS	EHHLRAVR	FL	QKHGGY		1.1e	1.3a	1.2d	1.1i	1.1e	1.1h	1.2d	1.1i	1.1h	1.1h	1.2d	1.1i	1.1h	1.2d	1.1i	1.1h	1.1h	1.1h	1.4	1.1i
1.1i	YERGGG		>G5/11090/415793	DAMS	EHHLRAVR	FS	HKHGGY		1.3a	1.1h	1.2b	1.1i	1.1e	1.1e	1.2b	1.1i	1.1h	1.1a	1.2b	1.1i	1.1h	1.2d	1.1i	1.1h	1.2d	1.1i	1.1h	1.1c	1.4	1.1i
1.1j	YGRGGG		>G24/1966/415673	DAMS	EHHLRAVR	FS	HKHGGY		1.3b	1.1h	1.2b	1.1i	1.1e	1.1e	1.2b	1.1i	1.1h	1.1h	1.2b	1.1i	1.1h	1.2d	1.1i
1.1k	YKRGGG		>GA7/11090/415793	DAMS	EHHLRAVR	FS	HKHGGY		1.1e	1.3a	1.2d	1.1i	1.1e	1.1h	1.2d	1.1i	1.1h	1.1h	1.2d	1.1i	1.1h	1.2d	1.1i	1.1h	1.2d	1.1i	1.1h	1.1c	1.4	1.1i
1.1l	YERRGG		>G4/1793/415502	DAMS	EHHLRAVR	FS	HKHGGY		1.1e	1.3a	1.2d	1.1i	1.1e
1.2a	GDRGD		>G14/11003/415706	DAMS	EHHLRAVR	FS	HKHGGY		1.1e	1.3b	1.1i	1.1h	1.1h	1.2b	1.1i	1.1h	1.2d	1.1i	1.1h	1.2d	1.1i	1.1h	1.1c	1.4	1.1i
1.2b	RDRGD		>FG_A15/11057/415760	DAMS	EHHLRAVR	FS	QKHGGY		1.1e	1.3a	1.2d	1.1i	1.1e	1.1h	1.2d	1.1i	1.1h	1.1h	1.2d	1.1i	1.1h	1.2d	1.1i	1.1h	1.1h	1.1h	1.4	1.1i
1.2c	RDRGE		>G2/11059/415760	DAMS	EHHLRAVR	FS	QKHGGY		1.1e	1.3a	1.2d	1.1i	1.1e	1.1h	1.2d	1.1i	1.1h	1.1h	1.2d	1.1i	1.1h	1.2d	1.1i	1.1h	1.1h	1.1h	1.4	1.1i
1.2d	SDRGD		>FG_A18/11055/415760	DAMS	EHHLRAVR	FS	QKHGGY		1.1e	1.3a	1.2d	1.1i	1.1e	1.1h	1.2d	1.1i	1.1h	1.1h	1.2d	1.1i	1.1h	1.2d	1.1i	1.1h	1.1h	1.1h	1.4	1.1i
1.2e	SDRGE		>Tutr_WGA_W1_1/1852/109278	DAVG	EHHLRAVR	FS			2.1a	2.2	2.2	2.2
1.3a	RDNKRG		>FutrG2/11122/415757	DAVG	EHHLRAVR	FS	HKHGGY		1.1e	1.3b	1.1i	1.1h	1.2c	1.1i	1.1h	1.1h	1.2c	1.1i	1.1h	1.2e	1.1i	1.1h	1.4	1.1i	1.1h	1.2e	1.1i	1.1h
1.3b	SDNKRG		>FutrG7/11087/415742	DAVG	EHHLRAVR	FS	HKHGGY		1.1e	1.3b	1.1i	1.1h	1.1h	1.1h	1.1h	1.2b	1.1i	1.1h	1.2d	1.1i	1.1e	1.2b	1.1i	1.1h	1.1h	1.4	1.1i
1.4	REGGD		>Eutr_WGA_W1_7/11056/410758	DAVG	EHRLRAVR	FS		KYEEHRKRSAPEA	3.1a	3.1e	3.1p	3.1g	3.1o	3.1q	3.1g	3.1o	3.1q	3.2a
Subfamily 2 domains			>FG_A10/11031/445793	DAVG	EHRLRAVR	FS		KYEEHRKRSAPEA	3.1a	3.1e	3.1p	3.1g	3.1o	3.1q	3.1g	3.1o	3.1q	3.2a
2.1a	EKPPPKY		>FG_A12/11032/445793	DAVG	EHRLRAVR	FS		KYEEHRKRSAPEA	3.1a	3.1e	3.1p	3.1g	3.1o	3.1q	3.1g	3.1o	3.1q	3.2a
2.1b	EKSPPKY		>G3/11032/445793	DAVG	EHRLRAVR	FS		KYEEHRKRSAPEA	3.1a	3.1e	3.1p	3.1g	3.1o	3.1q	3.1g	3.1o	3.1q	3.2a
2.2	EKPPPPKY		>FG_A8/11032/445793	DAVG	EHRLRAVR	FS		KYEEHRKRSAPEA	3.1a	3.1e	3.1p	3.1g	3.1o	3.1r	3.1g	3.1o	3.1q	3.2a
2.3	EPTTRPPKY		>EutrG4/11144/445853	DAVG	EHRLRAVR	FS		KYEEHRKRSAPEA	3.1s	3.1j	3.1a	3.1a	3.1q	3.1p	3.1h	3.1t	3.1a	3.1a	3.1h	3.2c
Subfamily 3 domains			>FG_A16/11030/445793	DAVG	EHRLRAVR	FS		KYEENRKRSAPEA	3.1a	3.1e	3.1p	3.1g	3.1o	3.1q	3.1g	3.1o	3.1q	3.2a
3.1a	KDEKEEEKKYG		>EutrG7/11212/445916	DAVG	EHRLRAVR	FS		KYEENRKRSAPEA	3.1a	3.1m	3.1a	3.1s	3.1f	3.1a	3.1a	3.1q	3.1n	3.1h	3.1v	3.1a	3.1k	3.2c
3.1b	KDEKEEGKKYG		>EutrG1/11212/445916	DAVG	EHRLRAVR	FS		KYEENRKRSAPEA	3.1a	3.1m	3.1a	3.1s	3.1f	3.1a	3.1a	3.1q	3.1n	3.1h	3.1v	3.1a	3.1l	3.2c
3.1c	KDEKEGEKKYG		>GA3/11155/445916	DAVG	EHRLRAVR	FS		KYEENRKRSAPEA	3.1a	3.1m	3.1a	3.1s	3.1f	3.1a	3.1a	3.1q	3.1n	3.1h	3.1v	3.1a	3.1l	3.2c
3.1d	KDGKEEEKKYG		>EutrG3/11212/445916	DAVG	EHRLRAVR	FS		KYEENRKRSAPEA	3.1a	3.1m	3.1a	3.1s	3.1f	3.1a	3.1a	3.1q	3.1n	3.1h	3.1v	3.1a	3.1l	3.2e
3.1e	KEEKEEEKKYG		>FG_A2/11155/445916	DAVG	EHRLRAVR	FS		KYEENRKRSAPEA	3.1a	3.1m	3.1a	3.1s	3.1f	3.1a	3.1b	3.1q	3.1n	3.1h	3.1v	3.1a	3.1l	3.2c
3.1f	NDEKEEEKKYG		>FG_A17/1768/445529	DAVG	EHRLRAVR	FS		KYEENRKRSAPEA	3.1l	3.2c
3.1g	NDEKEKEKKYD		>EutrG6/11277/445982	DAVG	EHRLRAVR	FS		KYEGNRKRSAPEA	3.1a	3.1m	3.1a	3.1s	3.1f	3.1a	3.1a	3.1q	3.1n	3.1g	3.1o	3.1q	3.1g	3.1o	3.1q	3.2a
3.1h	NDEKEKEKKYG		>G15/11090/415793	DAVR	EHHLRAVR	FS	HKHGGY		1.3a	1.1h	1.2b	1.1i	1.1e	1.1e	1.2b	1.1i	1.1h	1.1h	1.2b	1.1i	1.1a	1.2d	1.1i	1.1h	1.2d	1.1i	1.1h	1.1c	1.4	1.1i
3.1i	NDEKEKERKYG		>GA10/11072/415775	DAVR	EHHLRAVR	FS	HKHGGY		1.3a	1.1h	1.2b	1.1i	1.1e	1.1e	1.2b	1.1i	1.1h	1.1h	1.2b	1.1i	1.1g	1.2d	1.1i	1.1h	1.2e	1.1i	1.1h	1.2d	1.1i
3.1j	NDEKKEEKKYG		>FG_A9/11090/415793	DAVR	EHHLRAVR	FS	HKHGGY		1.3a	1.1h	1.2b	1.1i	1.1e	1.1e	1.2b	1.1i	1.1h	1.1h	1.2b	1.1i	1.1h	1.2d	1.1i	1.1h	1.2d	1.1i	1.1h	1.1c	1.4	1.1i
3.1k	NDGKEKEEKYG		>G11/11090/415793	DAVR	EHHLRAVR	FS	HKHGGY		1.3a	1.1h	1.2b	1.1i	1.1e	1.1e	1.2b	1.1i	1.1h	1.1h	1.2b	1.1i	1.1h	1.2d	1.1i	1.1h	1.2d	1.1i	1.1h	1.1c	1.4	1.1i
3.1l	NDGKEKEKKYG		>G17/11090/415793	DAVR	EHHLRAVR	FS	HKHGGY		1.3a	1.1h	1.2b	1.1i	1.1e	1.1e	1.2b	1.1i	1.1h	1.1h	1.2b	1.1i	1.1h	1.2d	1.1i	1.1h	1.2d	1.1i	1.1h	1.1c	1.4	1.1i
3.1m	NEKEEEKKYG		>G21/11091/415793	DAVR	EHHLRAVR	FS	HKHGGY		1.3a	1.1h	1.2b	1.1i	1.1e	1.1e	1.2b	1.1i	1.1h	1.1h	1.2b	1.1i	1.1h	1.2d	1.1i	1.1h	1.2d	1.1i	1.1h	1.1c	1.4	1.1i
3.1n	SDDKEEEKKYG		>G7/11090/415793	DAVR	EHHLRAVR	FS	HKHGGY		1.3a	1.1h	1.2b	1.1i	1.1e	1.1e	1.2b	1.1i	1.1h	1.1h	1.2b	1.1i	1.1h	1.2d	1.1i	1.1h	1.2d	1.1i	1.1h	1.1c	1.4	1.1i
3.1o	SDDKEKEKKYG		>G8/11090/415793	DAVR	EHHLRAVR	FS	HKHGGY		1.3a	1.1h	1.2b	1.1i	1.1e	1.1e	1.2b	1.1i	1.1h	1.1h	1.2b	1.1i	1.1h	1.2d	1.1i	1.1h	1.2d	1.1i	1.1h	1.1c	1.4	1.1i
3.1p	SDEKEEEKKYG		>GA1/11090/415793	DAVR	EHHLRAVR	FS	HKHGGY		1.3a	1.1h	1.2b	1.1i	1.1e	1.1e	1.2b	1.1i	1.1h	1.1h	1.2b	1.1i	1.1h	1.2d	1.1i	1.1h	1.2d	1.1i	1.1h	1.1c	1.4	1.1i
3.1q	SDEKEKEKKYG		>FG_A11/11019/415724	DAVR	EHHLRAVR	FS	HKHGGY		1.3a	1.1h	1.2b	1.1i	1.1e	1.1e	1.2b	1.1i	1.1h	1.1h	1.2b	1.1k	1.1h	1.2e	1.1i	1.1h	1.2d	1.1i
3.1r	SDEKEKEKRYG		>G16/11091/415793	DAVR	EHHLRAVR	FS	HKHGGY		1.3a	1.1h	1.2b	1.1i	1.1e	1.1e	1.2b	1.1j	1.1h	1.1h	1.2b	1.1i	1.1h	1.2d	1.1i	1.1h	1.2d	1.1i	1.1h	1.1c	1.4	1.1i
3.1s	SDEKEKKYG		>FutrG10/11010/415655	DAVS	EHHLRAVR	FL	HKHGGY		1.1e	1.3a	1.1h	1.2b	1.1i	1.1h	1.2d	1.1l	1.1h	1.2d	1.1b	1.1h	1.2d	1.1i
3.1t	SDKKEEEKKYG		>GA8/1956/421661	DAVS	EHHLRAVR	FS	HKHGGY		1.1e	1.3a	1.1h	1.2b	1.1i	1.1h	1.2d	1.1i	1.1h	1.2a	1.1i	1.1h	1.2d	1.1i
3.1u	SDKREEEKKYG		>FG_A6/1948/415655	DAVS	EHHLRAVR	FS	HKHGGY		1.1e	1.3a	1.1h	1.2b	1.1i	1.1h	1.2d	1.1i	1.1h	1.2d	1.1i	1.1h	1.2d	1.1i
3.1v	SDQKEEEKKYG		>G18/1948/415655	DAVS	EHHLRAVR	FS	HKHGGY		1.1e	1.3a	1.1h	1.2b	1.1i	1.1h	1.2d	1.1i	1.1h	1.2d	1.1i	1.1h	1.2d	1.1i
3.2a	SDENEKEESGKESGGHE		>G23/1948/415655	DAVS	EHHLRAVR	FS	HKHGGY		1.1e	1.3a	1.1h	1.2b	1.1i	1.1h	1.2d	1.1i	1.1h	1.2d	1.1i	1.1h	1.2d	1.1i
3.2b	SDENEKEESGKGSGCHE		>G19/11036/415742	DAVS	EHHLRAVR	FS	HKHGGY		1.1f	1.3a	1.2d	1.1i	1.1e	1.1e	1.2b	1.1i	1.1h	1.2d	1.1i	1.1h	1.1h	1.2d	1.1i	1.1h	1.1h	1.4	1.1i
3.2c	SDENEKEESGKGSGGHE		>G20/11036/415742	DAVS	EHHLRAVR	FS	HKHGGY		1.1f	1.3a	1.2d	1.1i	1.1e	1.1e	1.2b	1.1i	1.1h	1.2d	1.1i	1.1h	1.1h	1.2d	1.1i	1.1h	1.1h	1.4	1.1i
3.2d	SDENEKEESGKGSGHE		>FG_A13/1949/415655	DAVS	EHHPHAVR	FS	HKHGGY		1.1e	1.3a	1.1h	1.2b	1.1i	1.1h	1.2d	1.1i	1.1h	1.2d	1.1i	1.1h	1.2d	1.1i
3.2e	SDENEREESGKGSGGHE		>Eutr_WGA_W1_5/11187/445892	DAVS	EHRLRAVR	FS		KYEEHRKRSAPEA	3.1a	3.1a	3.1a	3.1a	3.1q	3.1p	3.1h	3.1t	3.1a	3.1q	3.1p	3.1h	3.2b
			>Eutr_WGA_W1_6/11187/445892	DAVS	EHRLRAVR	FS		KYEEHRKRSAPEA	3.1a	3.1a	3.1a	3.1a	3.1q	3.1p	3.1h	3.1t	3.1a	3.1q	3.1p	3.1h	3.2c
			>EutrG5/11187/445892	DAVS	EHRLRAVR	FS		KYEEHRKRSAPEA	3.1a	3.1a	3.1a	3.1a	3.1q	3.1p	3.1h	3.1t	3.1a	3.1q	3.1p	3.1h	3.2c
			>Eutr_WGA_W1_4/11189/445892	DAVS	EHRLRAVR	FS		KYEEHRKRSAPEA	3.1a	3.1a	3.1a	3.1a	3.1q	3.1p	3.1h	3.1t	3.1a	3.1q	3.1p	3.1h	3.2d
			>EutrG2/11186/445892	DAVS	EHRLRAVR	FS		KYEEHRKRSAPEA	3.1a	3.1a	3.1a	3.1a	3.1q	3.1p	3.1h	3.1t	3.1a	3.1q	3.1p	3.1i	3.2c
			>Eutr_WGA_W1_8/11187/445892	DAVS	EHRLRAVR	FS		KYEEHRKRSAPEA	3.1c	3.1a	3.1a	3.1d	3.1q	3.1p	3.1h	3.1u	3.1a	3.1q	3.1p	3.1h	3.2c
			>TutrG5/1871/109278	DSVG	EHHLRAVR	FS			2.1a	2.2	2.1a	2.3
			>TutrG3/1868/109278	DSVG	EHHLRAVR	FS			2.1a	2.2	2.1a	2.3
			>TutrG4/1865/109275	DSVG	EHHLRAVR	FS			2.1a	2.1a	2.1a	2.3
			>TutrG6/1868/109278	DSVG	EHHLRAVR	FS			2.1a	2.2	2.1a	2.3
			>TutrG7/1867/109278	DSVG	EHHLRAVR	FS			2.1a	2.2	2.1a	2.3
			>TutrG8/1868/109278	DSVG	EHHLRAVR	FS			2.1a	2.2	2.1a	2.3
			>Tutr_WGA_W1_6/1868/109278	DSVG	EHRLRAVR	FS			2.1a	2.2	2.1a	2.3
			>TutrG10/1867/109278	DSVG	EHRLRAVR	FS			2.1a	2.2	2.1b	2.3
